# Supplementary material for: Occurrence of SARS-CoV-2 reinfections at regular intervals in Ecuador
Source: Front Cell Infect Microbiol. 2022 Sep 9;12:951383. doi: 10.3389/fcimb.2022.951383 (PMC9507970; doi:10.3389/fcimb.2022.951383)
Supplement: Supplementary file 1 [file Table_1.xlsx]

## Sheet: Index
Supplementary Tables Index
Table S1. Data of suspected reinfection patients. Demographic information is shown, as well as data from samples and vaccination status of individuals during reinfections.
Table S2. Consensus sequences from reinfection samples. The resulting assignment of clades and lineages are shown, as well as the GISAID Accession ID number and the amino acids substitutions regarding the Wuhan´s reference genome.

## Sheet: Table S1
Patient	Date_1st_infection	Date_2nd_infection	Gender	Age	City	Symptoms_1st	Symptoms_2nd	Cq_1st	Cq_2nd	Vaccination_status_during_reinfection
R1	21/5/2020	25/6/2020	M	40	Quito			36.5	33.48	Pre-vaccination
R2	20/5/2020	22/7/2020	M	46	Quito	Mild	Moderate	36.85	30.82	Pre-vaccination
R3	2020-06-10	24/8/2020	F	32	Quito			34.77	34.52	Pre-vaccination
R4	15/6/2020	19/8/2020	M	29	Tena	Mild	Moderate			Pre-vaccination
R5	15/7/2020	16/9/2020	M	35	Quito			39.91	22.05	Pre-vaccination
R6	2020-08-05	22/9/2020	M	48	Quito	Mild	Mild	39.45	35.56	Pre-vaccination
R7	2020-07-06	22/10/2020	M	24	Quito	Mild	None	34.66	31.25	Pre-vaccination
R8	17/8/2020	2020-04-11	M	31	Quito	None	Moderate	35.03	26.17	Pre-vaccination
R9	21/8/2020	13/11/2020	M	29	Quito	None	Mild	24.42	33.98	Pre-vaccination
R10	2020-10-07	2021-07-01	F	48	Manta			32.87	15.12	Pre-vaccination
R11	2020-10-07	2021-07-01	M	55	Manta			35.58	23.71	Pre-vaccination
R12	15/12/2020	2021-11-03	M	19	Quito	None	Moderate	38.42	18.56	Pre-vaccination
R13	2020-09-01	2021-12-03	F	37	Quito	None	Moderate	39.37	18.91	Pre-vaccination
R14	24/8/2020	22/4/2021	M	27	Quito	Moderate	None	25.03	29.98	Pre-vaccination
R15	31/8/2020	19/4/2021	F	39	Quito			38.12	21.19	Pre-vaccination
R16	24/6/2020	2021-08-02	M	29	Quito			35.2	20.33	Post-vaccination-1
R17	24/6/2021	17/8/2021	F	41	Manta	Mild	Mild	19.43	17.6	Post-vaccination-1
R18	2020-07-06	29/12/2021	F	54	Quito			22.06	24.67	Post-vaccination-2
R19	2021-04-08	30/12/2021	M	41	Quito			17.86	21.67	Post-vaccination-2
R20	19/7/2021	25/1/2022	M	29	Quito	Moderate	Mild	24.22	28.97	Post-vaccination-2
R21	2021-04-08	2022-02-01	F	37	Quito	Moderate	None	18.27	34.6	Post-vaccination-2
R22	2021-07-07	2022-04-01	F	19	Quito			25.42	32.98	Post-vaccination-1
R23	30/3/2021	2022-06-01	F	24	Quito	Moderate	Mild	28.02	21.59	Post-vaccination-2
R24	23/6/2020	2022-06-01	M	38	Quito	Moderate	Mild	22.19	23.72	Post-vaccination-2
R25	26/4/2021	2022-05-01	M	21	Manta			19.22	21.71	Post-vaccination-2
R26	27/6/2020	2022-08-01	F	43	Quito	Moderate	Mild	26.49	31.84	Post-vaccination-3
R27	2021-04-01	2022-06-01	F	30	Nueva_Loja			20.5	21.26	Post-vaccination-2
R28	2020-07-02	2022-12-01	F	24	Quito			26.77	29.97	Post-vaccination-2
R29	13/1/2021	2022-12-01	M	51	Quito			17.15	22.59	Post-vaccination-2
R30	2021-06-07	2022-11-01	M	36	Manta			24.57	23.1	Post-vaccination-1
R31	2021-06-11	13/1/2022	F	57	Quito	Moderate	Mild	19.51	31.07	Post-vaccination-1
R32	2021-01-11	2022-12-01	M	23	Manta	Mild	Mild	14	13.58	Post-vaccination-2
R33	2021-03-05	14/1/2022	M	34	Manta	Moderate	Moderate	9.49	31.24	Post-vaccination-2
R34	2020-07-04	16/1/2022	M	50	Quito	Moderate	Mild	33.53	23.63	Post-vaccination-3
R35	2021-04-03	17/1/2022	M	55	Quito	Moderate	Mild	19.53	20.63	Post-vaccination-2
R36	2021-02-04	20/1/2022	M	27	Manta	Mild	Mild	10.24	12.21	Post-vaccination-2
R37	28/12/2020	21/1/2022	M	45	Quito	Moderate	Mild	25.51	27.31	Post-vaccination-3
R38	14/12/2020	24/1/2022	M	34	Quito			37.38	31.72	Post-vaccination-3
R39	17/2/2021	24/1/2022	M	31	Quito			23.21	26.63
R40	29/7/2021	25/1/2022	M	26	Quito	Moderate	Mild	30.86	32.18	Post-vaccination-2
R41	19/4/2021	26/1/2022	F	26	Quito	Moderate	Mild	26.94	28.81	Post-vaccination-2
R42	30/3/2021	31/1/2022	M	55	Quito	Moderate	Mild	17.59	23.35	Post-vaccination-2
R43	22/3/2021	2022-04-02	F	31	Quito			27.97	26.5	Post-vaccination-2
R44	28/10/2020	2022-04-02	F	44	Quito			30.23	22.05	Post-vaccination-2

## Sheet: Table S2
Sample	GISAID accession ID	Nextstrain clade	Pangolin lineage	Amino acid substitutions
R2.1	EPI_ISL_525430	20A	B.1.9	NSP12b:P314L, NSP13:S485L, S:D614G, ORF3a:Q57H
R2.2	EPI_ISL_516650	19B	A.1	NSP2:R218C, NSP13:I432T, NSP13:P504L, NSP13:Y541C, ORF8:L84S
R4.1	EPI_ISL_539783	20B	B.1.1	S:D614G, N:S2Y, N:R203K, N:P383L
R4.2	EPI_ISL_539784	20A	B.1	NSP3:T204I, NSP3:V765F, NSP3:S1443F, NSP4:K399E, NSP4:M458I, NSP5:A234V, NSP12b:P314L, S:D614G, ORF3a:Q38P, N:RG203KR
R8.1	EPI_ISL_6367762	20B	B.1.1	NSP3:K839E, S:L452R, S:D614G, ORF7b:M24I, N:R203K, N:P383L
R8.2	EPI_ISL_6367763	20B	B.1.1.231	NSP2:A205V, NSP12b:P314L, S:D614G, S:T1273I, ORF3a:S40L, ORF3a:T223I, N:R203K
R9.1	EPI_ISL_6367764	20B	B.1.1	NSP12b:P314L, S:D614G, ORF3a:G100C, N:RG203KR
R9.2	EPI_ISL_6367765	20A	B.1.1	NSP5:K90R, NSP12b:P314L, S:D614G
R17.2	EPI_ISL_11579446	21J (Delta)	AY.25.1	N:D63G,N:R203M,N:G215C,N:D377Y,ORF1a:E767K,ORF1a:D1228G,ORF1a:A1306S,ORF1a:P2046L,ORF1a:P2287S,ORF1a:V2930L,ORF1a:T3255I,ORF1a:T3646A,ORF1a:C3766F,ORF1b:P314L,ORF1b:G662S,ORF1b:P1000L,ORF1b:I1822T,ORF1b:A1918V,ORF3a:S26L,ORF3a:E239Q,ORF7a:V82A,ORF7a:T120I,ORF7b:T40I,ORF9b:T60A,S:T19R,S:R158G,S:T240I,S:L452R,S:T478K,S:D614G,S:P681R,S:D950N
R20.1	EPI_ISL_11579443	21H (Mu)	B.1.621	N:T205I,ORF1a:T1055A,ORF1a:A1380T,ORF1a:T1538I,ORF1a:T3255I,ORF1a:Q3729R,ORF1b:P314L,ORF1b:M620I,ORF1b:P1342S,ORF3a:L41F,ORF3a:Q57H,ORF8:T11K,ORF8:P38S,ORF8:S67F,S:T95I,S:Y145N,S:R346K,S:D614G,S:P681H,S:D950N
R20.2	EPI_ISL_11579444	21K (Omicron)	BA.1.1	E:T9I,N:P13L,N:R203K,N:G204R,ORF1a:L122F,ORF1a:L2084I,ORF1a:A2710T,ORF1a:T3255I,ORF1a:P3395H,ORF1a:I3758V,ORF1b:P314L,ORF1b:I1566V,ORF9b:P10S,S:A67V
R21.1	EPI_ISL_11579432	21F (Iota)	B.1.526	N:P199L,N:M234I,ORF1a:T265I,ORF1a:A2249V,ORF1a:L3201P,ORF1b:P314L,ORF1b:Q1011H,ORF3a:P42L,ORF3a:Q57H,ORF8:T11I,ORF9b:P51L,S:L5F,S:T95I,S:D253G,S:E484K,S:D614G,S:A701V
R23.1	EPI_ISL_11579433	21F (Iota)	B.1.526	N:P199L,N:M234I,ORF1a:T265I,ORF1a:L3201P,ORF1b:P314L,ORF1b:Q1011H,ORF3a:P42L,ORF3a:L53F,ORF3a:Q57H,ORF8:T11I,S:T95I,S:D614G,S:A701V
R23.2	EPI_ISL_11579434	21K (Omicron)	BA.1	E:T9I,N:P13L,N:R203K,N:G204R,ORF1a:K856R,ORF1a:L2084I,ORF1a:A2710T,ORF1a:T3255I,ORF1a:P3395H,ORF1a:I3758V,ORF1b:P314L,ORF9b:P10S,S:A67V
R24.2	EPI_ISL_11579435	21K (Omicron)	BA.1.1	E:T9I,N:P13L,N:R203K,N:G204R,ORF1a:K856R,ORF1a:L2084I,ORF1a:A2710T,ORF1a:T3255I,ORF1a:P3395H,ORF1a:I3758V,ORF1b:P314L,ORF1b:I1566V,ORF9b:P10S,S:A67V
R26.2	EPI_ISL_11579436	21K (Omicron)	BA.1.1	E:T9I,N:P13L,N:R203K,N:G204R,ORF1a:L2084I,ORF1a:A2710T,ORF1a:T3255I,ORF1a:P3395H,ORF1a:I3758V,ORF1a:L3829F,ORF1b:P314L,ORF1b:I1566V,ORF9b:P10S,S:A67V
R32.1	EPI_ISL_11579437	20B	B.1.1	N:R203K,N:G204R,ORF1a:A591V,ORF1a:S944L,ORF1a:T999I,ORF1a:T3506I,ORF1a:A3571V,ORF1b:P314L,ORF1b:V1929L,ORF3a:W193R,ORF7b:C41F,S:D614G
R32.2	EPI_ISL_11579438	21K (Omicron)	BA.1	E:T9I,M:D3G,N:P13L,N:R203K,N:G204R,ORF1a:K856R,ORF1a:L2084I,ORF1a:A2710T,ORF1a:T3255I,ORF1a:P3395H,ORF1a:I3758V,ORF1b:P314L,ORF1b:I1566V,ORF3a:S74F,ORF9b:P10S,S:A67V
R33.1	EPI_ISL_11579439	20B	B.1.1.174	N:R203K,N:G204R,ORF1a:R3802H,ORF1b:D53G,ORF1b:P314L,ORF1b:P2256S,ORF9b:R32L,S:D614G,S:K1073N
R33.2	EPI_ISL_11579426	21K (Omicron)	BA.1.1	E:T9I,M:Q19E,M:A63T,N:P13L,N:R203K,N:G204R,ORF1a:K856R,ORF1a:L2084I,ORF1a:A2710T,ORF1a:T3255I,ORF1a:P3395H,ORF1a:I3758V,ORF1b:P314L,ORF1b:A941V,ORF1b:I1566V,ORF9b:P10S,S:A67V,S:T95I,S:Y145D,S:G339D,S:R346K,S:T547K,S:D614G,S:H655Y,S:N679K,S:P681H,S:N764K,S:D796Y,S:N856K,S:Q954H,S:N969K,S:L981F,S:P1162S
R34.2	EPI_ISL_11579440			E:T9I,N:P13L,N:R203K,N:G204R,ORF1a:R184L,ORF1a:K856R,ORF1a:H1108Y,ORF1a:L2084I,ORF1a:A2710T,ORF1a:T3255I,ORF1a:P3395H,ORF1a:I3758V,ORF1a:T4302I,ORF1b:P314L,ORF1b:I1566V,ORF9b:P10S,S:A67V
R35.1	EPI_ISL_11579441	20I (Alpha V1)	B.1.1.7	N:D3L,N:R203K,N:G204R,N:S235F,ORF1a:P769S,ORF1a:T1001I,ORF1a:A1708D,ORF1a:I2230T,ORF1b:P314L,ORF1b:V2117L,ORF8:Q27*,ORF8:R52I,ORF8:Y73C,S:N501Y,S:A570D,S:D614G,S:P681H,S:T716I,S:S982A,S:D1118H
R35.2	EPI_ISL_11579427	21K (Omicron)	BA.1	E:T9I,M:L17F,M:Q19E,M:A63T,N:P13L,N:R203K,N:G204R,ORF1a:K856R,ORF1a:L2084I,ORF1a:A2710T,ORF1a:T3255I,ORF1a:P3395H,ORF1a:I3758V,ORF1b:P314L,ORF1b:I1566V,ORF3a:L41F,ORF9b:P10S,S:A67V,S:T95I,S:Y145D,S:G339D,S:N440K,S:G446S,S:S477N,S:T478K,S:E484A,S:Q493R,S:G496S,S:Q498R,S:N501Y,S:Y505H,S:T547K,S:D614G,S:H655Y,S:N679K,S:P681H,S:N764K,S:D796Y,S:N856K,S:Q954H,S:N969K,S:L981F
R37.2	EPI_ISL_11579442	21K (Omicron)	BA.1.1	E:T9I,N:P13L,N:R203K,N:G204R,ORF1a:T1521I,ORF1a:L2084I,ORF1a:A2710T,ORF1a:T3255I,ORF1a:P3395H,ORF1a:I3758V,ORF1b:P314L,ORF1b:I1566V,ORF9b:P10S,S:A67V
R38.2	EPI_ISL_11579421	21K (Omicron)	BA.1.1	E:T9I,M:D3G,M:Q19E,M:A63T,N:P13L,N:R203K,N:G204R,ORF1a:K856R,ORF1a:L2084I,ORF1a:A2710T,ORF1a:T3255I,ORF1a:P3395H,ORF1a:I3758V,ORF1b:P314L,ORF9b:P10S,S:A67V,S:T95I,S:Y145D,S:G339D,S:R346K,S:T547K,S:D614G,S:H655Y,S:N679K,S:P681H,S:N764K,S:D796Y,S:N856K,S:Q954H,S:N969K,S:L981F
R40.1	EPI_ISL_11579424	21H (Mu)	B.1.621	N:T205I,ORF1a:T1055A,ORF1a:A1380T,ORF1a:T1538I,ORF1a:T3255I,ORF1a:Q3729R,ORF1b:P314L,ORF1b:M620I,ORF1b:P1342S,ORF3a:L41F,ORF3a:Q57H,ORF8:T11K,ORF8:P38S,ORF8:S67F,S:T95I,S:R346K,S:E484K,S:N501Y,S:D614G,S:P681H,S:D950N
R40.2	EPI_ISL_11579425	21K (Omicron)	BA.1.1	E:T9I,M:D3G,M:Q19E,M:A63T,N:P13L,N:R203K,N:G204R,ORF1a:L122F,ORF1a:K856R,ORF1a:L2084I,ORF1a:A2710T,ORF1a:T3255I,ORF1a:P3395H,ORF1a:I3758V,ORF1b:P314L,ORF9b:P10S,S:A67V,S:T95I,S:Y145D,S:G339D,S:R346K,S:T547K,S:D614G,S:H655Y,S:N679K,S:P681H,S:N764K,S:D796Y,S:N856K,S:Q954H,S:N969K,S:L981F
R41.1	EPI_ISL_11579422	20I (Alpha V1)	B.1.1.7	N:D3L,N:R203K,N:G204R,N:S235F,ORF1a:T1001I,ORF1a:T1682I,ORF1a:A1708D,ORF1a:I2230T,ORF1b:P314L,ORF8:Q27*,ORF8:R52I,ORF8:Y73C,S:Q14H,S:N501Y,S:A570D,S:D614G,S:P681H,S:T716I,S:S982A,S:D1118H
R41.2	EPI_ISL_11579423	21K (Omicron)	BA.1.1	E:T9I,M:D3G,M:Q19E,M:A63T,N:P13L,N:R203K,N:G204R,ORF1a:K856R,ORF1a:L1130F,ORF1a:L2084I,ORF1a:A2710T,ORF1a:T3255I,ORF1a:P3395H,ORF1a:I3758V,ORF1b:P314L,ORF9b:P10S,S:A67V,S:T95I,S:Y145D,S:G339D,S:R346K,S:N440K,S:G446S,S:S477N,S:T478K,S:E484A,S:Q493R,S:G496S,S:Q498R,S:N501Y,S:Y505H,S:T547K,S:D614G,S:H655Y,S:N679K,S:P681H,S:N764K,S:D796Y,S:N856K,S:Q954H,S:N969K,S:L981F
R44.2	EPI_ISL_11579445	21K (Omicron)	BA.1.14	E:T9I,M:D3G,N:P13L,N:R203K,N:G204R,N:D402G,ORF1a:K120N,ORF1a:K856R,ORF1a:L2084I,ORF1a:A2710T,ORF1a:T3255I,ORF1a:P3395H,ORF1a:I3758V,ORF1a:T4174I,ORF1b:P314L,ORF9b:P10S,S:A67V
